# Supplementary material for: Thiamine pyrophosphokinase deficiency: report of two Chinese cases and a literature review
Source: Front Pediatr. 2023 Aug 9;11:1173787. doi: 10.3389/fped.2023.1173787 (PMC10446836; doi:10.3389/fped.2023.1173787)
Supplement: Supplementary file 1 [file Table1.xlsx]

## Sheet: Sheet1
References	Patient ID	Countries and Regions	Whether Consanguineous	Gender	TPK1 mutations	Abnormal Birth History and Maternal History	Family History	Triggers	Age of Onset(y)	Age at diagnosis	Clinical Characteristics	Blood Lactic Acid(0.5–1.7mmol/L）	CSF Lactic Acid（1.0–2.8mmol/L）	muscle TPP	Blood TPP	MuscleTMP	Blood TMP	Thiamine	Other Organic Acid	TPK1 Enzyme Activity	OXPHOS Activity	Muscle Biopsy	The Abnormal Acute Phase Brain MRI	MRI Improved During Recovery	Thiamine Treatment and Dosage	Ketogenic Diet	Outcome
Mayr et al 2011	P1	NA	N	F	c.148A>C(p.Asn50His) c.501+4A>T(Val119_Pro167del)	N	Y	Y,infection	1.25	NA	encephalopathy,developmental delay ,developmental regression,hypotonia, lactic acidosis	↑3.5	Normal	NA	Normal	NA	NA	NA	2-KGA↑	Normal	NA	NA	N	NA	N	N	Death,encephalopathy and metabolic crisis
	P2	NA	N	F	c.148A>C(p.Asn50His) c.501+4A>T(Val119_Pro167del)	NA	Y	Y,infection	1.5	NA	ataxia,dystonia,microcephaly	Normal	Normal	↓	Normal	↓	Normal	Normal	2-KGA↑	Normal	Normal or ↓(complex V)	NA	NA	NA	N	N	Death,virus infection
	P3	Iraq	Y	F	c.119T>C (p.Leu40Pro)	NA	Y	Y,infection	4	NA	seizure,dystonia,rigidity,loss of speech	↑1.5-17	NA	↓	↓（under treatment）	↓	↓	Normal	2-KGA,3-hydroxyisovaleric acid↑	Normal	Normal or ↓(Complex I、Complex II、Complex III、Complex I+III)	NA	Y,the whole brain atrophy, globus pallidus signal intensity increased	NA	Y,100-200mg /d	N	Invalid
	P4	Iraq	Y	M	c.119T>C (p.Leu40Pro)	NA	Y	Y,infection	4	NA	dystonia,microcephaly,loss of speech	↑2.3-4.6	NA	NA	↓（under treatment）	Normal	↓	Normal	2-KGA↑	Normal	NA	NA	N	NA	Y,100-200mg /d	A fat-rich diet (70% of daily caloric intake)	Improved
	P5	NA	N	M	c.179_182delGAGA(p.Arg60LysfsX52) c.656A>G(p.Asn219Ser)	N	N	Y,infection	2	NA	seizure,encephalopathy,ataxia,dysarthria,nystagmus,ophthalmoplegia,intention tremor,respiratory failure,loss of speech	↑4.4	↑3.3	↓	↓（under treatment）	↓	↑	Normal(muscle),↑(blood)	NA	Normal	Normal or ↓（Complex III）	NA	Y,changes in cerebellar white matter, increased signal intensity in the medulla oblongata corticospinal tract, and slightly increased signal intensity in the dorsal pontine tract	NA	Y,100-200mg /d	N	Improved
Banka et al.2014	P6	India	Y	M	c.479C>T(p.Ser160Leu)	NA	NA	Y,infection	2.5	NA	encephalopathy,ataxia,dystonia,quadriparesis,feeding intolerance,developmental delay ,loss of speech	Normal	NA	↓	↓	↓	Normal	Normal	dicarboxylic acid,2-KGA↑	↓	Normal	NA	Y,high signal in dentate nucleus	Y	Y, 500mg /d	N	Obviously improved
	P7	German	N	F	c.664G>C (p.Asp222His）	NA	NA	N	0.67	8	dystonia,hypotonia,feeding intolerance,developmental delay	↑	NA	↓	↓	Normal	↓	Normal	2-KGA↑	↓	Normal	NA	Y,delayed myelination and altered density of basal ganglia	NA	Y,NA	The ketogenic diet was started at 1.58y,and the disease worsened with lactic acidosis, which was stopped after 5 days	Invalid
Fraser et al.2014	P8	China	Y	F	c.604T>G(p.Trp202Gly)	Y	Y	Y,infection	0.58	NA	seizure,encephalopathy,hypotonia,lactic acidosis,feeding intolerance,respiratory failure,developmental regression,developmental regression	Normal	NA	NA	Normal	Normal	Normal	Normal	2-KGA,fumaric acid↑	Normal	Normal	NA	Y,abnormal T2 signal in basal ganglia and thalamus	NA	N	N	Death,multiple organ failure, metabolic failure
	P9	China	Y	M	c.604T>G(p.Trp202Gly)	N	Y	Y,infection	0.33	1.5	hypotonia,facial palsy ,feeding intolerance,developmental delay	Normal	NA	NA	Normal	Normal	Normal	Normal	2-KGA,glutaric acid↑	Normal	Normal	NA	Y,abnormal T2 signal in basal ganglia and thalamus	NA	Y,30mg/kg·d	Ketogenic diet (Ketocal 3:1), tolerable	Obviously improved
Invernizzi et al.2017	P10	NA	N	F	c.656A>G(p.Asn219Ser)	N	NA	Y,infection	1.75	NA	encephalopathy,ataxia,dystonia	↑3.1	Normal	NA	NA	NA	NA	NA	NA	Normal	Normal	NA	Y,abnormal signal in bilateral putamen dentate nucleus	Y	Y,150mg /d	N	Obviously improved
Ortigoza-Escobar et al.2017	P11	Finland	N	NA	c.365T>C(p.Ile122Thr)	NA	NA	N	0.08	NA	seizure,hypotonia,hepatopathy	NA	NA	NA	NA	NA	NA	NA	NA	NA	NA	NA	Y,abnormal signal in putamen, globus pallidus, dentate nucleus of cerebellum	NA	N	N	Death,NA
Mahajan et al.2017	P12	America	Y	M	c.119T>C(p.Leu40Pro)	NA	Y	N	4.67	23	dystonia	Normal	Normal	NA	NA	NA	NA	↓(blood)	Normal	NA	NA	NA	Y,abnormal basal ganglia signal	NA	Y,400 mg/d	N	Invalid
	P13	America	Y	F	c.119T>C(p.Leu40Pro)	NA	Y	N	NA	NA	dystonia	NA	NA	NA	NA	NA	NA	NA	NA	NA	NA	NA	NA	NA	Y,200 mg/d	N	Invalid
Huang et al.2019	P14	China	Y	F	c.83A>G(p.Leu28Ser)	NA	Y	Y,infection	0.08	9	seizure,encephalopathy,ataxia,dystonia	↑3.6	NA	NA	↓	NA	NA	NA	3-methylglutarate, 3-hydroxyglutarate and 2-oxoglutarate↑	↓	NA	NA	Y,abnormal symmetrical signal of the cerebellar dorsal medulla and dentate	Y	Y,100 mg/d	N	Obviously improved
Lina Zhu et al.2019	P15	China	N	M	c.263G>A(p.Cys88Tyr) c.226A>G(p.Arg76Gly)	N	NA	Y,infection	0.33	NA	seizure,encephalopathy,lactic acidosis,feeding intolerance	↑8.6 ~ 14.59	Normal	NA	↓	NA	↓	NA	NA	NA	NA	NA	Y,long T1 and T2 abnormal signals appeared in the hippocampus of bilateral basal ganglia,DWI showed obvious signals, and the subarachnoid space of bilateral frontotemporal lobe was widened	Y,long T1 and T2 abnormal signals appeared in the hippocampus of bilateral basal ganglia,DWI showed obvious signals, and the subarachnoid space of bilateral frontotemporal lobe was widened	Y,NA	N	Invalid
Nyhan et al.2019	P16	America	N	F	c.311delG(p.104SerfsX9) c.426G>C(p.Leu142Phe)	NA	NA	Y,infection	2.5	NA	ataxia,dystonia,nystagmus,optic atrophy,dyssomnia,deafness	Normal	↑4.7	NA	NA	NA	NA	NA	alanine↑	NA	NA	Normal	Y,abnormal hyperintensity in basal ganglia thalamus and dentate nucleus. Mri showed deep gray matter necrosis	NA	Y,500mg/d	N	Invalid
Bugiardini et al.2019	P17	NA	N	M	c.258+1G>A(p.?) c.426G>C(p.Leu142Phe)	N	Y	Y,infection	0.33	NA	seizure,encephalopathy,dystonia,rigidity,dysphagia,optic atrophy,deafness	↑3.51	NA	NA	↓	NA	NA	NA	Normal	↓	Normal	NA	Y,bilateral striatal symmetrical T2 hyperintensity, cerebellar and brainstem volume reduction	NA	Y,200 mg/d	N	Invalid
Bizhen Zhu et al.2020	P18	China	N	M	c.382C>T (p.Leu128Phe)	N	Y	Y,infection	3.5	6	ataxia,dysarthria	↑3.2	NA	NA	NA	NA	NA	NA	Normal	NA	NA	NA	Y,cerebellar vermis is immature	NA	Y,30 mg/d orally after 100mg/d(iv.) for 3 days	N	Obviously improved
	P19	China	N	M	c.382C>T (p.Leu128Phe)	N	Y	Y,infection	2	NA	ataxia,dystonia,dysarthria,dysphagia	↑2.0	NA	NA	NA	NA	NA	NA	NA	NA	NA	NA	N	NA	Y,30 mg/d	N	Obviously improved
Dongxiao Li et al.2020	P20	China	N	F	c.395T>C(p.Phe132Ser) c.614-1G>A(p.?)	NA	NA	Y,trauma, fever	1	2.083	encephalopathy,ataxia,dystonia,quadriparesis,dysarthria,developmental delay,developmental regression	↑2.0	NA	NA	NA	NA	NA	NA	2-KGA↑	NA	NA	NA	Y,abnormal signals in the thalamus and cerebellar hemispheres of the caudate putamen bilaterally, and mild progressive cerebellar atrophy	NA	Y,7-16mg/kg/d	N	Obviously improved
Au et al.2020	P21	Hong Kong, China	N	F	c.502-1G>T(p.?) c.167C>T(p.Ser54Leu)	N	Y	N	3	NA	encephalopathy,dystonia,lactic acidosis,intention tremor	↑2.4	Normal	NA	NA	NA	NA	NA	NA	NA	NA	NA	N	NA	Y,300mg/d	N	Invalid
	P22	Hong Kong, China	N	F	c.502-1G>T c.167C>T(p.Ser54Leu)	NA	Y	N	7	NA	seizure,encephalopathy,dystonia,	↑2.5-3.4	Normal	NA	NA	NA	NA	NA	NA	NA	NA	The muscle biopsy showed only non-diagnostic features	N	NA	NA	N	NA
Jue Wang et al.2021	P23	China	Y	F	c.161C>T(p.Ser54Leu)	N	Y	N	2.67	NA	seizure,encephalopathy,ataxia,dystonia,dysarthria,dysphagia,respiratory failure	Normal	Normal	NA	NA	NA	NA	NA	Normal	NA	NA	NA	Y,symmetrical patchy long T1 and T2 signals of bilateral cerebellar hemispheres and splenium of the corpus callosum	NA	N	N	Death,respiratory and circulatory failure
Rüsch et al.2021	P24	Switzerland	N	F	c.501+4A>T(p.Val119_Pro167del) c.576T>G(p.Cys192Trp)	N	N	Y,infection	0.5	NA	encephalopathy,ataxia,dystonia,hypotonia,developmental delay,developmental regression,loss of speech	Normal	Normal	NA	NA	NA	NA	NA	2-KGA↑	NA	NA	NA	Y,bilateral basal ganglia, thalamus, and dentate nucleus had focal t2 hyperintense lesions with limited diffusion	Y	Y,750mg/d	N	Obviously improved
Eckenweiler et al.2021	P25	German	N	NA	c.501+4A>T(p.Val119_Pro167del) c.576T>G(p.Cys192Trp)	NA	N	Y,infection	0.92	NA	encephalopathy,ataxia,dystonia,dysphagia,developmental delay	Normal	Normal	NA	NA	NA	NA	NA	Normal	NA	NA	NA	Y,symmetrical T2 hyperintensity bilaterally in the posterior putamen and dentate nucleus, punctate diffusion restriction and slight lactate peak in the basal ganglia	Y	Y,600mg/d	N	Obviously improved
Shaowei Li et al.2021	P26	China	N	M	c.382C>T (p.Leu128Phe)	N	N	Y,infection	1.08	3.08	ataxia	↑3.2	Normal	NA	NA	NA	NA	NA	NA	↓	NA	NA	Y,patchy low-density shadow on the right cerebellum	NA	Y,20mg/d	N	Obviously improved
our study	P27	China	N	M	c.513delG(p.Arg171Ser fs*3) c.382C>T (p.Leu128Phe)	N	N	Y,infection	1.67	4	ataxia,dysarthria,dystonia	Normal	Normal	NA	NA	NA	NA	NA	Normal	NA	NA	NA	Y,symmetrical patchy long T2 signals in bilateral basal ganglia and thalamus of cerebellar dentate nucleus	Y	Y,100-200mg/d	N	Obviously improved
	P28	China	N	M	c.263G>A(p.Cys88Tyr) c.465_467delAAT(p. Leu156del)	NA	N	N	0.08	0.42	seizure,dystonia,nystagmus,developmental delay	↑3.8	NA	NA	NA	NA	NA	NA	2-KGA↑	NA	NA	individual hypertrophy, atrophy, necrotic muscle fibers, increased poisoning of fat droplets in some muscle fibers, many MHC-1 positive muscle fibers, mild lesions	Y,abnormal signal foci of bilateral caudate head, lentiform nucleus and dentate nucleus of bilateral cerebellar hemispheres were roughly symmetrical. Both hemispheres are less developed	Y	Y,100-200mg/d	1.17y started ketogenic diet, milk 0.5:1; The diet was 1:1 and gradually adjusted to 3:1, but the child was intolerant.	Death,encephalopathy and respiratory, circulatory failure
